# Supplementary material for: N- and O-glycosylation Analysis of Human C1-inhibitor Reveals Extensive Mucin-type O-Glycosylation
Source: Mol Cell Proteomics. 2017 Dec 12;17(6):1225–38. doi: 10.1074/mcp.RA117.000240 (PMC5986245; doi:10.1074/mcp.RA117.000240)
Supplement: Supplemental Data [file supp_RA117.000240_4850_1_supp_27639_czc3vq.xlsx]

## Sheet: Overview
Supporting Information associated with manuscript:
N- and O-glycosylation analysis of human C1-inhibitor reveals extensive mucin-type O-glycosylation
Kathrin Stavenhagen1,2+*, H. Mehmet Kayıli2,3,4,5+, Stephanie Holst1, Carolien A. M. Koeleman1, Ruchira Engel6,7, Diana Wouters6,7, Sacha Zeerleder6,7, Bekir Salih5, Manfred Wuhrer1,2
1 Center for Proteomics and Metabolomics, Leiden University Medical Center, Leiden, The Netherlands
2 Division of BioAnalytical Chemistry, VU University Amsterdam, Amsterdam, The Netherlands
3 Department of Chemistry, Çankırı Karatekin University, Çankırı, Turkey
4 Department of Nutrition and Dietetics, Karabuk University, Karabuk, Turkey
5 Department of Chemistry, Hacettepe University, Ankara, Turkey
6 Department of Immunopathology, Sanquin Research and Landsteiner Laboratory of the AMC, Amsterdam, The Netherlands
7 Department of Hematology, Academic Medical Center, University of Amsterdam, The Netherlands
+ Authors equally contributed to this work
* Corresponding author
Table of content:
Table S1: C1-Inh O-glycopeptides (partially also N-glycan containing O-glycopeptides).
Table S2. MALDI-TOF-MS/MS data of C1-Inh N-glycans obtained after ethyl esterification for linkage-specific sialic acid derivatization.
Table S3: C1-Inh N-glycopeptides (partially also O-glycan containing N-glycopeptides) analyzed by C18-LC-ESI-QTOF-MS/MS in stepping-energy CID mode.
Table S4: Relative quantitation of C1-Inh glycopeptides analyzed by C18-LC-ESI-QTOF-MS/MS.

## Sheet: Table S1
Table S1: C1-Inh O-glycopeptides (partially also N-glycan containing O-glycopeptides). Pronase and Proteinase K-treated samples were analyzed by C18-PGC-LC-ESI-QTOF-MS/MS using stepping energy CID. If indicated also ETD fragmentation was performed. Tryptic glycopeptides were analyzed by C18-LC-ESI-QTOF-MS/MS in stepping-energy CID mode. * indicates analysis by C18-LC-ESI-IT-MS/MS analysis. (A) C1…
Peptide sequence (neighboring amino acid)	Amino acid region	Glycosylation site	Theoretical peptide mass [M]	Glycan composition	Retention time (min)	m/z glycopeptide [M+2H]2+		m/z glycopeptide [M+3H]3+		m/z glycopeptide [M+4H]4+		m/z glycopeptide [M+5H]5+		m/z glycopeptide [M+6H]6+		m/z peptide [M+H]1+ in MS/MS spectrum		m/z peptide [M+2H]2+ in MS/MS spectrum		m/z peptide+2HexNAc [M+2H]2+ in MS/MS spectrum
						observed m/z	ppm error	observed m/z	ppm error	observed m/z	ppm error	observed m/z	ppm error	observed m/z	ppm error	observed m/z pep	ppm error	observed m/z pep	ppm error	observed m/z pep	ppm error
(A) Pronase treatment
(S)ATK(I)	75-77	Thr76	318.19	N1H1S1	49.6	488.212	-8.09068									319.195	-7.92612
(S)ATKI(T)	75-78	Thr76	431.274	N1H1S1	55.2	544.754	-8.04944									432.278	-8.09657
(A)TTV(I)	47-49		319.174	N1H1S1	14	488.705	-5.85216									320.179	-7.65191
(V)ATTV(I)	46-49	Thr47/Thr48	390.211	N2H2S2	14.7	852.336	-6.00112									391.216	-7.5661
(V)ATTVIS(K)	46-51		590.328	N2H2S2	16.6	952.393	-6.36813									591.33	-7.54226
(V)ATTVIS(K)	46-52		590.328	N3H3S3	19.5	1280.5	-8.87535
(A)TTVI(S)	47-50		432.258	N1H1S2	21.7	690.793	-7.36829									433.262	-7.87046
NPNATSS(S)	23-29	Asn25 + OG	689.298	N1H1S1 +N4H5S1	2.6			1087.41	-0.242166							690.306	0.362159
NPNAT(S)	23-27	Asn25 + OG	515.234	N4H5S2	3.8	1361.01	-0.646578	907.676	0.0257067							516.242	1.76274
NPNATSSSS(Q)	23-31	Asn25 + OG	863.362	N1H1S1 + N4H5S1	3.9			1145.43	-0.273551							864.368	-1.50399
NPNAT(S)	23-27	Asn25 + OG	515.234	N4H5S2F1	4.6	1434.04	-0.230119	956.362	-0.149874							516.241	0.0193708
NPNAT(S)	23-27	Asn25 + OG	515.234	N5H6S2	4.8			1029.39	-0.204005							516.241	-1.14288
NPNATS(S)	23-28	Asn25 + OG	602.266	N1H1S1 + N4H5S1	5			1058.4	-0.0818848							603.274	0.961422
NPNAT(S)	23-27	Asn25 + OG	515.234	N5H6S2F1	6.2			1078.07	-0.256631							516.244	4.28094
NPNATSSSS(Q)	23-31	Asn25 + OG	863.362	N1H1S1 + N4H5S2F1	6.1					968.612	-0.389733					864.369	1.31526e-10
NPNATSSSS(Q)	23-31	Asn25 + OG	863.362	N1H1S1 + N4H5S2	6.4			1242.46	-0.332673							864.37	0.92553
NPNATSS(S)	23-29	Asn25 + OG	689.298	N1H1S1 + N4H5S2	6.3			1184.44	-0.137899	888.582	-0.101285					690.306	0.796749
NPNATSSSS(Q)	23-31	Asn25 + OG	863.362	N1H1S1 + N4H5S2	6.5					932.098	-0.109967					864.37	0.809839
NPNATSS(S)	23-29	Asn25 + OG	689.298	N1H1S1 + N4H5S2F1	6.8			1233.13	-0.673086							690.305	-1.08648
NPNATSSSS(Q)	23-31	Asn25 + OG	863.362	N1H1S1 + N4H5S2F1	6.9			1291.15	-0.526663							864.37	0.578456
NPNAT(S)	23-27	Asn25 + OG	515.234	N5H6S3F1	7.4			1175.1	0.0198564							516.241	0.213079
NPNAT(S)	23-27	Asn25 + OG	515.234	N5H6S3	7.5			1126.42	0.34623	845.066	0.621253					516.242	1.37533
NPNATSSSS(Q)	23-31	Asn25 + OG	863.362	N1H1S2 + N4H5S2	9.7			1339.49	-0.68185							864.371	2.42952
NPNATS(S)	23-28	Asn25 + OG	602.266	N1H1S1 + N5H6S3	10.9					1030.88	0.0169758					603.274	1.79023
(S)SSQDPESL(Q)*	30-37	Ser31 identified by IT-ETD	861.372	N1H1S1	12.25	759.78	-35.384
Proteinase K treatment
(S)SLPTTNST(T)	64-71	Asn69 + OG	819.397	N1H1S1 + N4H5S2	29.6			1227.81	2.42438							820.407	3.1326
(S)SLPTTNSTTN(S)	64-73	Asn69 + OG	1034.49	N1H1S1 + N5H6S3	34					1138.94	1.50579					1035.5	1.61275
(S)SLPTTNSTTN(S)	64-73	Asn69 + OG	1034.49	N1H1S1 + N5H6S2	28.4					1066.17	4.37551					1035.5	4.99278
Tryptic O-glycopeptide
(K)VATTVISK(M)	45-52		817.491	N2H2S1	6.6	920.433	0.923479	613.959	1.75365							818.5	1.55162
(K)VATTVISK(M)	45-52		817.491	N1H1	5.7	592.32	1.60387									818.499	1.1851
(K)VATTVISK(M)	45-52		817.491	N2H2S2	9.1	1065.98	0.422147	710.99	0.811076							818.499	1.42945
(K)VATTVISK(M)	45-52		817.491	N3H3S3	9.4			929.733	1.12219							818.499	1.30727
(K)VATTVISK(M)	45-52		817.491	N2H2S3	10	1211.53	0.453972	808.022	0.961196							818.5	1.6738
(K)VATTVISK(M)	45-52		817.491	N2H2S4	10.6			905.056	3.73091							818.499	1.1851
(K)VATTVISK(M)	45-52		817.491	N2H2S2	11.1	1065.98	1.07882									818.5	2.04032
(K)VATTVISK(M)	45-52		817.491	N1H1S2	11.6	883.415	1.07537									818.5	1.91815
(R)GEGKVATTVISK(M)	41-52		1188.67	N2H2S1	6.3			737.686	1.55893							1189.68	1.92489
(R)GEGKVATTVISK(M)	41-52		1188.67	N2H2S3	7.5			931.749	1.12691
(R)GEGKVATTVISK(M)	41-52		1188.67	N2H2S2	7.9			834.718	1.73712
(R)GEGKVATTVISK(M)	41-52		1188.67	N3H3S4	8.7			1150.49	0.101406							1189.68	-0.933025
(R)GEGKVATTVISK(M)	41-52		1188.67	N2H2S4	8.8			1028.78	0.729019							1189.68	1.16838
(B) Tryptic de-N-glycosylated O-glycopeptides
(K)VATTVISK(M)	45-52		817.491	N1H1	5.5	592.32	1.43504
(K)VATTVISK(M)	45-52		817.491	N1H1S1	8.7	737.867	1.01644	492.247	0.223465							818.499	0.696397
(K)VATTVISK(M)	45-52		817.491	N1H1S2	11.6	883.415	0.509387	589.279	0.186669							818.499	0.329872
(K)VATTVISK(M)	45-52		817.491	N2H2	4	774.885	0.580731
(K)VATTVISK(M)	45-52		817.491	N2H2S1	6.6	920.433	0.70619	613.958	1.26502							818.499	1.06292
(K)VATTVISK(M)	45-52		817.491	N2H2S2	9.1	1065.98	0.422147	710.99	0.951725							818.496	-2.11363
(K)VATTVISK(M)	45-52		817.491	N2H2S3	10.1	1211.53	0.866674	808.022	1.20871							818.499	0.696397
(K)VATTVISK(M)	45-52		817.491	N2H2S4	10.7	1357.08	-0.0368439	905.053	0.0847096
(K)VATTVISK(M)	45-52		817.491	N3H3S2	7.5	1248.55	-1.16135	832.7	0.412313
(K)VATTVISK(M)	45-52		817.491	N3H3S3	9.4			929.732	0.47684
(K)VATTVISK(M)	45-52		817.491	N3H3S4	10.4			1026.76	1.01614
(R)GEGKVATTVISK(M)	41-52		1188.67	N2H2S2	7.6	1251.57	-0.231709	834.717	0.658907	626.29	1.06979					1189.68	0.243763
(R)GEGKVATTVISK(M)	41-52		1188.67	N2H2S3	8.4	1397.12	0.508189	931.748	0.268313	699.063	1.02995					1189.68	0.579989
(R)GEGKVATTVISK(M)	41-52		1188.67	N3H3S3	8.1			1053.46	0.965075	790.348	2.36605
NPDATSSSSQDPESLQDRGEGK(V)	23-44		2304.01	N1H1S1	9.7			987.753	0.188981							2305.02	0.520603
NPDATSSSSQDPESLQDR(G)	23-40		1932.83	N1H1S1	10.7	1295.54	0.428394	864.027	0.709855							1933.84	-0.320606
NPDATSSSSQDPESLQDR(G)	23-40		1932.83	N2H2S2	12.2	1623.65	-1.69064	1082.77	-0.0184712	812.329	0.729385					1933.83	-3.99206
NPDATSSSSQDPESLQDR(G)	23-40		1932.83	N1H1S2	12.5	1441.08	-0.170011	961.059	1.15845	721.047	1.5845					1933.84	2.26493
NPDATSSSSQDPESLQDR(G)	23-40		1932.83	N1H1	9	1149.99	-0.473918	766.995	1.06042
NPDATSSSSQDPESLQDR(G)	23-40		1932.83	N2H2S1	10.3	1478.1	-2.19538	985.738	1.09563
NPDATSSSSQDPESLQDR(G)	23-40		1932.83	N2H2S2	12.2	1623.65	-1.75223	1082.77	0.16624	812.329	0.606282
NPDATSSSSQDPESLQDR(G)	23-40		1932.83	N2H2S3	14			1179.8	1.00017	885.103	0.725905
(K)MLFVEPILEVSSLPTTDSTT NSATK(I)	53-77		2680.35	N2H2S1	26.7	1851.86	-0.1	1234.91	0.226737	926.436	0.585578					2681.36	1.33514
(K)MLFVEPILEVSSLPTTDSTT NSATK(I)	53-77		2680.35	N1H1S1	26.9	1669.29	-1.28497	1113.2	0.730626	835.151	-0.96689					2681.35	-2.28242
(K)MLFVEPILEVSSLPTTDSTT NSATK(I)	53-77		2680.35	N1H1	25.8	1523.75	-0.554553	1016.17	-0.0852877
(K)MLFVEPILEVSSLPTTDSTT NSATK(I)	53-77		2680.35	N2H2	25.1			1137.88	0.158189
(K)MLFVEPILEVSSLPTTDSTT NSATK(I)	53-77		2680.35	N3H3S2	26.4			1356.62	-0.186738	1017.72	-0.105628
(K)MLFVEPILEVSSLPTTDSTT NSATK(I)	53-77		2680.35	N3H3S2	27.2			1453.65	-0.99978	1090.49	-0.327834
(C) PNGase F, Exoglycosidase and Protease (Pronase or Proteinase K) treatment
NPDATSSSSQDPE(S)	23-35		1333.53	N2	15.1	870.85	-0.780846									1334.53	-0.517034
NPNATSSSS(Q)	23-31	Asn25 + OG	863.362	N4H3 / N1	10.9	1183.47	2.75885	789.315	2.77034							864.37	0.347074
NPNATSSSS(Q)	23-31	Asn25 + OG	863.362	N5H3 / N1	11.1			857.008	2.51262							864.372	2.89228
NPNATSSSS(Q)	23-31	Asn25 + OG	863.362	N4H3F1 / N1	11.2			838.001	2.52984							864.369	-0.578456
NPNATSS(S)	23-29	Asn25 + OG	689.298	N4H3 / N1	10.7/46.4	1096.44	2.72702	731.293	2.23805							690.306	0.941612
NPNATSS(S)	23-29	Asn25 + OG	689.298	N5H3 / N1	11.1			798.987	2.13187							690.306	1.52107
NPNATSS(S)	23-29	Asn25 + OG	689.298	N4H5 / NH	10.6	1339.52	2.60542	893.348	3.73503							690.296	-13.255
NPNATSS(S)	23-29	Asn25 + OG	689.298	N5H6/ NH	10.6			1015.06	3.25434							690.296	-13.5447
NPNATSS(S)	23-29	Asn25 + OG	689.298	N5H6F1/ NH	10.8			1063.75	3.60677							690.293	-17.6009
NPNATSS(S)	23-29	Asn25 + OG	689.298	N4H5F1 / NH	11			942.033	2.8343							690.289	-23.2506
NPDATSS(S)	23-29		690.282	N1H1	41.3	528.716	2.8087									691.292	3.09566
NPNATSS(S)	23-29	Asn25 + OG	689.298	N4H5 + N1H1	10.7	1339.51	1.03769	893.346	2.05594							690.306	1.08648
NPNATSS(S)	23-29	Asn25 + OG	689.298	N4H3 + N1H1	10.9			785.311	1.82943							690.305	-0.796749
NPNATSS(S)	23-29	Asn25 + OG	689.298	N5H5+ N1H1	10.9			961.039	1.87644							690.307	1.66593
NPNATS(S)	23-28	Asn25 + OG	602.266	N4H5 + N1H1	11.1			864.336	1.86656							603.274	0.629897
NPNATS(S)	23-28	Asn25 + OG	602.266	N4H4 + N1H1	11.1			810.317	1.37395							603.274	0.795659
NPNATS(S)	23-28	Asn25 + OG	602.266	N4H3 + N1H1	11.2			756.3	2.26542							603.274	0.795659
NPNATS(S)	23-28	Asn25 + OG	602.266	N4H3 / N1	11.2	1052.92	3.04392	702.283	2.86685							603.273	-1.19349
NPNATS(S)	23-28	Asn25 + OG	602.266	N5H3 / N1	11.3	1154.46	2.25647	769.976	2.70139							603.274	1.62447
(P)NATS(S)	25-28	Asn25 + OG	391.17	N4H3 / N1	39.7	947.371	1.21389									392.178	1.70841
(P)NATSS(S)	25-29	Asn25 + OG	478.202	N4H3 / N1	40.1	990.887	0.9436									479.21	-0.125206
(K)VATTVIS(K)	45-51		689.396	N2H2	14.3	710.84	3.55918									690.406	3.66452
(V)ATTVIS(K)	46-51	Thr47/Thr48	590.328	N3H1	15.6	681.816	-1.562									591.334	-1.28523
(V)ATTVIS(K)	46-51		590.328	N2	15.9	499.25	-0.530796									591.334	-0.777901
(A)TTVISK(M)	47-52		647.385	N1H1	11.5	507.268	3.77514									648.395	3.23878
(A)TTVISK(M)	47-52		647.385	N1H1	11.6	426.241	3.55434									648.394	2.46764
(A)TTVIS(K)	47-51		519.29	N1H1	13.5	885.433	3.1									520.299	2.80609
(T)TVIS(K)	48-51		418.243	N1H1	35.8	784.384	2.7									419.251	1.28801
(V)SSLPT(T)	63-67		503.259	N1	14.4	707.346	1.1									504.267	1.70545
(S)SLP(T)	64-66	Ser64	315.179	N1	14.4	519.266	0.9									316.187	0.189761
(L)EVSSLPT(T)	61-67	Ser63 and Ser64 identified by ETD	731.37	N2H2	15.8	731.826	2.51426									732.38	2.93564
(L)EVSSLPTTD(S)	61-69		947.445	N1	21.3	576.269	-1.50971									948.451	-1.44446
(S)TTN(S)	71-73	Thr71/Thr72	334.149	N2H1	32.2	452.188	1.73601									335.156	0.1
(S)TTNS(A)	71-74	Thr71/Thr72	421.181	N2	32.9	414.678	2.09802									422.189	0.971131
(S)TTNS(A)	71-74	Thr71/Thr72	421.181	N2H1	33.1	495.705	2.15855									422.188	0.497409
(S)TTNS(A)	71-74	Thr71/Thr72	421.181	N2H2	34	576.731	1.16172									422.188	0.260547
(S)TTNSAT(K)	71-76	Thr71/Thr72	594.25	N2	39.2	501.212	1.5263									595.257	0.335989
(S)ATKIT(A)	75-79		532.322	N1H1	39.2	449.735	1.27853									533.33	1.72501
(L)EVSSLPT(T)	61-67		731.37	N2H2	15.7	731.827	2.65091									732.38	3.07219
(E)VSS(L)	62-64		291.143	N1H1	31.7	657.284	1.7									292.151	3.25175
(V)SSLPT(T)	63-67		503.259	N1	14.1	707.348	2.5									504.267	1.11052
(V)SSLPT(T)	63-67		503.259	N1H1	14.3	435.205	4.69896									504.268	3.68853
(V)SSLPTTD(S)	63-69		719.334	N2	14.6	563.754	1.48114									720.341	0.0555293
(V)SSLPTTD(S)	63-69		719.334	N2	17.6	563.753	-0.470064									720.341	-0.0832939
(V)SSLPTTNSTTN(S)	63-73	Asn69 + OG	1121.52	N5H3 + N3	16.7			1078.44	-0.803626							1122.53	-0.587959
(V)SSLPTTNSTTN(S)	63-73	Asn69 + OG	1121.52	N5H3 + N2	17			1010.75	-0.626596							1122.53	-0.40979
(S)SLPT(T)	64-67		416.227	N1H1	13.7	782.37	3.8									417.236	3.09179
(S)SLPTTD(S)	64-69		632.302	N2H2	14.5	682.294	5.20306									633.311	3.11065
(S)SLPTTD(S)	64-69	Thr67 identified by ETD	632.302	N1H1	14.7	499.726	3.30182									633.311	3.26855
(S)SLPTTD(S)	64-69		632.302	N1	17.7	418.698	0.119418									633.308	-1.94218
(S)SLPTTN(S)	64-69		632.302	N2H2	10.6	682.294	5.34963									633.311	2.95274
(S)SLPTTNSTTN(S)	64-73	Asn69 + OG	1034.49	N4H3 + N2	17.1			914.048	-0.791351							1035.49	-1.28441
(S)LPTTNSTTN(S)	65-73	Asn69 + OG	947.456	N4H3 + N2	16.5			885.037	-1.06963							948.462	-1.79237
(T)TDSTTN(S)	68-73		637.256	N2H2	40.7	684.769	2.27815									638.264	1.86444
(T)TNSTTNSATKIT(A)	68-79		1238.6	N3H3	13.2			779.001	-5.81083							1239.6	-4.87251
(T)TDSTTNSATKITA(N)	68-80		1309.64	N3H3	14.4			802.68	-6.55716							1310.64	-5.22644
(T)DSTTN(S)	69-73		536.208	N2H2	40.4	634.245	3.15336									537.217	2.73633
(N)STTN(S)	70-73		421.181	N1H1	32.5											422.189	1.20799
(N)STTN(S)	70-73		421.181	N2H2	35.2	576.732	3.06903									422.189	2.86602
(N)STTNS(A)	70-74		508.213	N2	35.3	458.194	2.08427									509.221	0.746239
(N)STTNS(A)	70-74		508.213	N2H2	35.8	620.248	2.99075									509.222	2.9064
(N)STTNSA(T)	70-75		579.25	N2	36	493.713	1.82293									580.258	0.982323
(N)STTNSAT(K)	70-76		680.298	N2	37.3	544.237	2.13143									681.305	0.572431
(N)STTDSAT(K)	70-76		681.282	N1	40.2	443.188	1.46665									682.29	0.981989
(N)STTDSAT(K)	70-76		681.282	N2H2	42.7	706.782	2.05156									682.29	1.86138
(N)STTNSATKI(T)	70-78		921.477	N3	14	766.364	-0.854684	511.245	-0.378161							922.483	-0.693779
(N)STTNSATKI(T)	70-78		921.477	N3	11.9	766.366	1.62455									922.485	1.47428
(N)STTNSATKIT(A)	70-79		1022.52	N3H3	12.6			706.977	-5.87475							1023.53	-5.9793
(N)STTNSATKIT(A)	70-79		1022.52	N3H3	11.2			706.984	4.02651							1023.53	2.12988
(N)STTNSATKIT(A)	70-79		1022.52	N3H3	11.1	1059.97	1.98591									1023.53	0.762067
(N)STTNSATKIT(A)	70-79		1022.52	N3H1	11.3			652.965	2.06239							1023.53	0.468964
(N)STTNSATKITA(N)	70-80		1093.56	N3H3	13.8			730.656	-5.8714							1094.56	-6.14854
(N)SATKIT(A)	74-79		619.354	N1H1	42.6	493.251	0.537252									620.362	0.644785
(S)ATKIT(A)	75-79		532.322	N1H1	38.9	449.735	1.50089									533.331	2.66252
(V)SSLPTTDSTTN(S)	63-73		1122.5	N3	15	866.88	2.39941									1123.51	2.25187
(V)SSLPTTD(S)	63-69		719.334	N	15.2	462.216	3.53732									720.342	1.44376
(V)SSLPTTD(S)	63-69		719.334	N2	15.3	563.755	2.36806									720.342	1.72141
(N)TTDEPTTQPTTEPTTQPTIQPTQPTTQLPTDSPTQPTTGS(F)	82-121		4221.99	N12	18.6					1665.73	-6.42206	1332.79	-7.22691
(N)TTDEPTTQPTTEPTTQPTIQPTQPTTQLPTDSPTQPTTGS(F)	82-121		4221.99	N13	18.4					1716.5	-5.32912	1373.4	-5.46959					2112	-1.62168
(N)TTDEPTTQPTTEPTTQPTIQPTQPTTQLPTDSPTQPTTGS(F)	82-121		4221.99	N14	18.4					1767.27	-6.6755	1414.02	-6.07626
(N)TTDEPTTQPTTEPTTQPTIQPTQPTTQLPTDSPTQPTTGS(F)	82-121		4221.99	N15	18.3							1454.63	-7.13027
(A)DTTDEPTTQPTTEPTTQPTIQPTQPTTQLPTDSPTQPTTGS(F)	81-121		4337.02	N12	19.2					1694.49	-3.14842	1355.79	-5.54801
(A)DTTDEPTTQPTTEPTTQPTIQPTQPTTQLPTDSPTQPTTGS(F)	81-121		4337.02	N13	19					1745.26	-6.98173	1396.41	-5.80199					2169.52	3.4109
(A)DTTDEPTTQPTTEPTTQPTIQPTQPTTQLPTDSPTQPTTGS(F)	81-121		4337.02	N14	18.9					1796.03	-6.53382	1437.03	-5.76326					2169.52	3.4109
(A)DTTDEPTTQPTTEPTTQPTIQPTQPTTQLPTDSPTQPTTGS(F)	81-121		4337.02	N15	18.9							1477.64	-6.94481					2169.52	-0.276559
(A)DTTDEPTTQPTTEPTTQPTIQPTQPTTQLPTDSPTQPTTGS(F)	81-121		4337.02	N16	18.8							1518.25	-8.5242
(I)TANTTDEPTTQPTTEPTTQPTIQPTQPTTQLPTDSPTQPTTGS(F)	79-121	Asn81 + OG	4508.12	N18H3 mixed N- and O-glycans	18.1							1730.93	-8.33993	1442.62	-7.03001
(I)TANTTDEPTTQPTTEPTTQPTIQPTQPTTQLPTDSPTQPTTGS(F)	79-121	Asn81 + OG	4508.12	N19H3 mixed N- and O-glycans	18.1							1771.55	-5.99244	1476.46	-7.86221					2458.12	-11.3846
(I)TANTTDEPTTQPTTEPTTQPTIQPTQPTTQLPTDSPTQPTTGS(F)	79-121	Asn81 + OG	4508.12	N20H3 mixed N- and O-glycans	18.1							1812.17	-8.05438	1510.31	-6.14109					2458.13	-7.27581
(I)TANTTDEPTTQPTTEPTTQPTIQPTQPTTQLPTDSPTQPTTGS(F)	79-121	Asn81 + OG	4508.12	N21H3 mixed N- and O-glycans	18									1544.16	-5.3373

## Sheet: Table S2
Table S2. MALDI-TOF-MS/MS data of C1-Inh N-glycans obtained after ethyl esterification for linkage-specific sialic acid derivatization. Hex = hexose, HexNAc = N-acetylhexosamine, Fuc = fucose, ENeuAc = α2,6-linked N-acetylneuraminic acid, LNeuAc = α2,3-linked N-acetylneuraminic acid (A) Identified N-glycans with annotated tandem MS spectra peak list. (B) Relative quantitation of glycosylation fea…
(A)
observed m/z [M+Na]+	theoretical m/z [M+Na]+	ppm error	Composition	MS/MS [M+Na]+, B, Y, BY-ions if not indicated differently
1455.52	1455.52	-0.391612	Hex3HexNAc3ENeuAc1	---
1617.58	1617.58	-0.228737	Hex4HexNAc3ENeuAc1	387.81: Hex1HexNAc1; 706.96: Hex1HexNAc1ENeuAc1; 712.02: Hex3HexNAc1; 874.04: Hex4HexNAc1; 933.08: Hex3HexNAc2; 1193.28: Hex4HexNAc1ENeuAc1; 1280.58: Hex4HexNAc3 (Z-ion); 1298.32: Hex4HexNAc3; 1396.46: Hex4HexNAc2ENeuAc1; 1455.23: Hex3HexNAc3ENeuAc1
1820.65	1820.66	-0.422925	Hex4HexNAc4ENeuAc1	---
1936.67	1936.67	-0.139415	Hex5HexNAc4LNeuAc1	---
1982.71	1982.71	-0.287486	Hex5HexNAc4ENeuAc1	342.14: ENeuAc1; 387.07: Hex1HexNAc1; 447.05: HexNAc2; 504.80: Hex1ENeuAc1; 550.14: Hex2HexNAc1; 707.26: Hex1HexNAc1ENeuAc1; 712.24: Hex3HexNAc1; 771.46: Hex2HexNAc2; 874.38: Hex4HexNAc1; 915.36: Hex3HexNAc2; 933.41: Hex3HexNAc2; 1077.56: Hex4HexNAc2; 1298.64: Hex4HexNAc3; 1617.82: Hex4HexNAc3ENeuAc1; 1761.82: Hex5HexNAc3ENeuAc1
2082.72	2082.72	-0.0816239	Hex5HexNAc4LNeuAc1Fuc1	388.06: Hex1HexNAc1; 550.21: Hex2HexNAc1; 712.24: Hex3HexNAc1; 915.41: Hex3HexNAc2; 974.34: Hex2HexNAc3; 1077.52: Hex4HexNAc2; 1299.04: Hex4HexNAc3; 1715.88: Hex5HexNAc3LNeuAc; 1756.68: Hex4HexNAc4LNeuAc1 (ZY-ion); 1918.88: Hex5HexNAc4LNeuAc1 (Z-ion)
2128.77	2128.77	-0.220785	Hex5HexNAc4ENeuAc1Fuc1
2255.79	2255.79	0.0132991	Hex5HexNAc4ENeuAc1LNeuAc1	387.99: Hex1HexNAc1; 504.02: Hex1ENeuAc1; 522.00: Hex1ENeuAc1 (C-ion); 550.14: Hex2HexNAc1; 661.09: Hex1HexNAc1LNeuAc1; 707.16: Hex1HexNAc1ENeuAc1; 712.14: Hex3HexNAc1; 771.12: Hex2HexNAc2; 915.15: Hex3HexNAc2; 933.24: Hex3HexNAc2; 1077.34: Hex4HexNAc2; 1193.51: Hex4HexNAc1ENeuAc1; 1350.40: Hex4HexNAc2LNeuAc1; 1396.45: Hex4HexNAc2ENeuAc1; 15571.43: Hex4HexNAc3LNeuAc1; 1617.82: Hex4HexNAc3ENeuAc1;…
2301.84	2301.84	-0.117298	Hex5HexNAc4ENeuAc2	342.13: ENeuAc1; 388.13: Hex1HexNAc1; 447.20: HexNAc2; 504.19: Hex1ENeuAc1; 550.14: Hex2HexNAc1; 707.31: Hex1HexNAc1ENeuAc1; 712.34: Hex3HexNAc1; 771.36: Hex2HexNAc2; 869.33: Hex2HexNAc1ENeuAc1; 915.37: Hex3HexNAc2; 933.40: Hex3HexNAc2; 1077.55: Hex4HexNAc2; 1136.59: Hex3HexNAc3; 1193.54: Hex4HexNAc1ENeuAc1; 1298.61: Hex4HexNAc3; 1396.58: Hex4HexNAc2ENeuAc1; 1455.80: Hex3HexNAc3ENeuAc1; 1617.65: …
2355.81	2355.81	0.182528	Hex5HexNAc4LNeuAc2Fuc1	388.11: Hex1HexNAc1; 933.54: Hex3HexNAc2; 1077.41: Hex4HexNAc2; 1350.63: Hex4HexNAc2LNeuAc1; 1717.81: Hex4HexNAc3LNeuAc1dHex1; 1935.72: Hex5HexNAc4LNeuAc1; 2034.85: Hex5HexNAc3ENeuAc1LNeuAc1
2401.85	2401.85	0.0541249	Hex5HexNAc4E1LNeuAc1Fuc1	387.80: Hex1HexNAc1; 446.64: HexNAc2; 707.16: Hex1HexNAc1ENeuAc1; 932.96: Hex3HexNAc2; 1076.93: Hex4HexNAc2; 1298.12: Hex4HexNAc3; 1396.11: Hex4HexNAc2ENeuAc1; 1455.12: Hex3HexNAx3ENeuAc1; 1617.26: Hex4HexNAc3ENeuAc1; 1717.31: Hex4HexNAc3LNeuAc1dHex1; 1809.02: Hex5HexNAc4dHex1; 1982.55: Hex5HexNAc4ENeuAc1; 2083.16: Hex5HexNAc4LNeuAc1dHex1; 2237.75: Hex5HexNAc4LNeuAc1ENeuAc1
2447.89	2447.89	-0.0694475	Hex5HexNAc4ENeuAc2Fuc1	388.13: Hex1HexNAc1; 447.17: HexNAc2; 504.19: Hex1ENeuAc1; 522.21: Hex1ENeuAc1 (C-ion); 550.14: Hex2HexNAc1; 707.31: Hex1HexNAc1ENeuAc1; 915.35: Hex3HexNAc2; 1077.51: Hex4HexNAc2; 1193.57: Hex4HexNAc1ENeuAc1; 1396.60: Hex4HexNAc2ENeuAc1; 1617.65: Hex4HexNAc3ENeuAc1; 1763.68: Hex4HexNAc3ENeuAc1dHex1; 1877.61: Hex5HexNAc2ENeuAc2; 1982.34: Hex5HexNAc4ENeuAc1; 2080.87: Hex5HexNAcENeuAc2; 2129.08: Hex…
2620.93	2620.93	-0.0648626	Hex6HexNAc5ENeuAc1LNeuAc1
2720.94	2720.94	0.0845296	Hex6HexNAc5LNeuAc2Fuc1
2766.98	2766.98	-0.0252983	Hex6HexNAc5ENeuAc1LNeuAc1Fuc1
2813.03	2813.03	-0.131531	Hex6HexNAc5ENeuAc2Fuc1
2894.01	2894.01	0.148583	Hex6HexNAc5ENeuAc1LNeuAc2
2940.05	2940.05	0.0442169	Hex6HexNAc5ENeuAc2LNeuAc1	387.63: Hex1HexNAc1; 660.71: Hex1HexNAc1LNeuAc1; 706.72: Hex1HexNAc1ENeuAc1; 1349.95: Hex4HexNAc2LNeuAc1; 1455.13: Hex3HexNAc3ENeuAc1; 1617.22: Hex4HexNAc3ENeuAc1; 1831.49: Hex5HexNAc2ENeuAc1LNeuAc1; 1936.66: Hex5HexNAc4LNeuAc1; 2034.85: Hex5HexNAc3ENeuAc1LNeuAc1; 2255.59: Hex5HexNAc4ENeuAc1LNeuAc1; 2301.59: Hex5HexNAc4ENeuAc2; 2515.80: Hex6HexNAc3ENeuAc2LNeuAc1; 2620.79: Hex6HexNAc5ENeuAc1LNeuAc…
2986.09	2986.09	-0.0569306	Hex6HexNAc5ENeuAc3
3040.07	3040.07	0.174338	Hex6HexNAc5ENeuAc1LNeuAc2Fuc1
3086.11	3086.11	0.0745275	Hex6HexNAc5ENeuAc2LNeuAc1Fuc1
3132.15	3132.15	-0.0223489	Hex6HexNAc5ENeuAc3F1
3232.17	3232.17	0.102099	Hex6HexNAc5ENeuAc2LNeuAc1Fuc2
3297.2	3297.2	-0.172874	Hex7HexNAc6ENeuAc1Fuc4
(B)
	2,6-NeuAc	2,3-NeuAc	Fuc = 1	Fuc = 2+	Fully galactosylated	Di-antennary	Tri/+-antennary
Replicate 1	90.589	30.672	24.144	1.191	97.394	78.698	18.11
Replicate 2	90.519	31.208	23.789	1.268	97.368	78.198	18.418
Replicate 3	86.727	32.005	24.699	4.401	93.874	71.327	20.606
Replicate 4	91.912	22.864	19.94	1.073	97.139	84.551	11.784
Average	89.9368	29.1872	23.143	1.98325	96.4437	78.1935	17.2295
Standard deviation	1.93446	3.68141	1.87748	1.39762	1.48696	4.68565	3.28793

## Sheet: Table S3
Table S3: C1-Inh N-glycopeptides (partially also O-glycan containing N-glycopeptides) analyzed by C18-LC-ESI-QTOF-MS/MS in stepping-energy CID mode. (A) Tryptic C1-Inh N-glycopeptides. (B) Tryptic N- and O-glycopeptide. (C) Glycopeptides after Pronase or Proteinase K treatment. In column five: H = hexose, N = N-acetylhexosamine, F = fucose, S = N-acetylneuraminic acid
Peptide sequence	Amino acid region	Glycosylation site*	Theoretical peptide mass [M]	Glycan composition	Retention time (min)	m/z glycopeptide [M+2H]2+		m/z glycopeptide [M+3H]3+		m/z glycopeptide [M+4H]4+		m/z glycopeptide [M+5H]5+		m/z peptide [M+H]1+ in MS/MS spectrum		m/z peptide [M+2H]2+ in MS/MS spectrum		m/z peptide+2HexNAc [M+2H]2+ in MS/MS spectrum		m/z peptide+HexNAc [M+2H]2+ in MS/MS spectrum
						observed m/z	ppm error	observed m/z	ppm error	observed m/z	ppm error	observed m/z	ppm error	observed m/z pep	ppm error	observed m/z pep	ppm error	observed m/z pep	ppm error	observed m/z pep	ppm error
(A) Tryptic N-glycopeptides
(R)DTFVNASR(T)	234-241	Asn238	908.435	N4H5	8	1266.52	0.63955	844.681	1.12469
(R)DTFVNASR(T)	234-241	Asn238	908.435	N4H5F1	8	1339.55	0.716661	893.366	0.764898					909.447	4.60722
(R)DTFVNASR(T)	234-241	Asn238	908.435	N5H6	7.5	1449.08	-1.5113	966.389	-1.12101
(R)DTFVNASR(T)	234-241	Asn238	908.435	N5H6F1	7.5	1522.11	1.02489	1015.08	0.443316
(R)DTFVNASR(T)	234-241	Asn238	908.435	N5H6S1	9.5	1594.63	-0.307281	1063.42	0.297781	797.819	1.0278			909.443	0.978622
(R)DTFVNASR(T)	234-241	Asn238	908.435	N5H6S1F1	9.6	1667.66	-0.143914	1112.11	0.584476	834.334	1.13264			909.444	2.18815
(R)DTFVNASR(T)	234-241	Asn238	908.435	N4H5S1F1	9.9	1485.09	-0.0942702	990.398	0.588989	743.051	0.935334			909.443	1.08858
(R)DTFVNASR(T)	234-241	Asn238	908.435	N4H5S1	9.8	1412.06	0.50281	941.714	2.92022	706.536	0.806754			909.444	1.19854
(R)DTFVNASR(T)	234-241	Asn238	908.435	N4H5S2	12	1557.61	0.263224	1038.74	0.625756	779.31	0.538939			909.444	1.85828
(R)DTFVNASR(T)	234-241	Asn238	908.435	N4H5S2F1	12.1	1630.64	0.343423	1087.43	0.536433	815.824	0.668037			909.444	1.41845
(R)DTFVNASR(T)	234-241	Asn238	908.435	N5H6S3F1	14.6	1958.75	0.490108	1306.17	0.267959	979.881	0.658243			909.443	0.208919
(R)DTFVNASR(T)	234-241	Asn238	908.435	N5H6S3	14.8	1885.73	0.270453	1257.49	0.56992	943.367	0.763224			909.443	0.428834
(R)DTFVNASR(T)	234-241	Asn238	908.435	N5H6S2	11.8	1740.18	-0.0517189	1160.45	0.445228	870.593	0.424998
(R)DTFVNASR(T)	234-241	Asn238	908.435	N5H6S2F1	11.8	1813.2	-0.683871	1209.14	0.372165	907.107	0.766172
(R)DTFVNASR(T)	234-241	Asn238	908.435	N6H7S1	9.3			1185.13	-1.02661	889.102	1.09099
(R)DTFVNASR(T)	234-241	Asn238	908.435	N6H7S1F1	9.3			1233.82	0.0135082	925.617	1.07496
(R)DTFVNASR(T)	234-241	Asn238	908.435	N6H7S2	11.5			1282.17	0.376967	961.876	1.06043
(R)DTFVNASR(T)	234-241	Asn238	908.435	N6H7S2F1	11.4			1330.85	0.538503	998.381	-9.16977
(R)DTFVNASR(T)	234-241	Asn238	908.435	N6H7S3	14.6			1379.2	0.495458	1034.65	0.357609
(R)DTFVNASR(T)	234-241	Asn238	908.435	N6H7S3F1	14.5			1427.88	0.992145	1071.16	-0.284737
(R)DTFVNASR(T)	234-241	Asn238	908.435	N6H7S4	19.5					1107.42	-0.252839
(R)DTFVNASR(T)	234-241	Asn238	908.435	N6H7F1	7.5			1136.79	1.33417
(R)VLSNNSDANLELINTWVAK(N)	250-268	Asn253	2100.09	N4H5	22	1862.34	0.561122	1241.9	0.00536814	931.676	2.18692
(R)VLSNNSDANLELINTWVAK(N)	250-268	Asn253	2100.09	N4H5F1	22	1935.37	-1.55267	1290.58	-0.511397	968.189	0.580982
(R)VLSNNSDANLELINTWVAK(N)	250-268	Asn253	2100.09	N5H6S1	24			1460.64	-0.976742	1095.73	-0.513356							1254.13	1.71035
(R)VLSNNSDANLELINTWVAK(N)	250-268	Asn253	2100.09	N4H5S1	24.1			1338.93	-0.368454	1004.45	0.0871125			2101.09	-3.49342
(R)VLSNNSDANLELINTWVAK(N)	250-268	Asn253	2100.09	N4H5S1F1	24.1			1387.61	-0.763901	1040.96	0.0120081							1254.13	-0.442538
(R)VLSNNSDANLELINTWVAK(N)	250-268	Asn253	2100.09	N4H5S2F1	26.4			1484.64	-0.646619	1113.74	-0.662186									1152.59	0.386087
(R)VLSNNSDANLELINTWVAK(N)	250-268	Asn253	2100.09	N4H5S2	26.6			1435.96	-0.552476	1077.22	-0.522177									1152.59	0.733132
(R)VLSNNSDANLELINTWVAK(N)	250-268	Asn253	2100.09	N5H6S1F1	24			1509.32	-0.658131	1132.25	0.0552001
(R)VLSNNSDANLELINTWVAK(N)	250-268	Asn253	2100.09	N5H6S2	26.4			1557.67	-0.723302	1168.5	-0.609754	935.006	0.509088
(R)VLSNNSDANLELINTWVAK(N)	250-268	Asn253	2100.09	N5H6S2F1	26.4			1606.36	-0.805135	1205.02	-1.15143	964.216	-1.14497
(R)VLSNNSDANLELINTWVAK(N)	250-268	Asn253	2100.09	N5H6S3	27.3					1241.28	0.191335
(R)VLSNNSDANLELINTWVAK(N)	250-268	Asn253	2100.09	N6H7S2F1	26.3			1728.06	-1.63574	1296.3	-0.414641
(R)VLSNNSDANLELINTWVAK(N) deamidation	250-268	Asn253	2101.07	N4H5S2	24.5			1436.29	1.4621	1077.47	0.308594									1153.08	0.724147
(K)VGQLQLSHNLSLVILVPQNL K(H)	344-364	Asn352	2312.36	N4H5	22.9			1312.65	-0.622149	984.742	0.324958
(K)VGQLQLSHNLSLVILVPQNL K(H)	344-364	Asn352	2312.36	N4H5F1	22.9			1361.34	1.33447	1021.26	0.0440634
(K)VGQLQLSHNLSLVILVPQNL K(H)	344-364	Asn352	2312.36	N4H5S1	24.7			1409.68	-0.934014	1057.52	-0.312052	846.214	-0.446695							1258.73	-0.548173
(K)VGQLQLSHNLSLVILVPQNL K(H)	344-364	Asn352	2312.36	N4H5S1F1	24.7			1458.37	-1.42853	1094.03	-1.01003	875.426	0.619127							1258.72	-3.40821
(K)VGQLQLSHNLSLVILVPQNL K(H)	344-364	Asn352	2312.36	N4H5S2	26.4			1506.72	-0.608387	1130.29	-0.513143	904.433	-0.616961							1258.73	0.961289
(K)VGQLQLSHNLSLVILVPQNL K(H)	344-364	Asn352	2312.36	N4H5S2F1	26.4			1555.4	-0.825081	1166.8	-1.76122
(K)VGQLQLSHNLSLVILVPQNL K(H)	344-364	Asn352	2312.36	N5H6S1F1	24.4			1580.08	-1.97247	1185.31	-0.130767
(K)VGQLQLSHNLSLVILVPQNL K(H)	344-364	Asn352	2312.36	N5H6S2	26.3					1221.58	1.85826
(K)VGQLQLSHNLSLVILVPQNL K(H)	344-364	Asn352	2312.36	N5H6S2F1	26.3			1677.12	1.00371	1258.09	-0.63986
(K)VGQLQLSHNLSLVILVPQNL K(H)	344-364	Asn352	2312.36	N6H7S2F1	26.3					1349.37	1.73785
(B) Tryptic N- and O-glycopeptides (compositions can partly be a mix of N- and O-glycans)
NPNATSSSSQDPESLQDRGE GK(V)	23-44	Asn25 + OG	2303.03	N4H5S1	9.3					1055.18	0.594684							1355.61	4.7396
NPNATSSSSQDPESLQDRGE GK(V)	23-44	Asn25 + OG	2303.03	N5H6S2	10					1219.24	0.104573							1355.6	3.70685
NPNATSSSSQDPESLQDRGE GK(V)	23-44	Asn25 + OG	2303.03	N4H5S2	10.5			1503.61	0.594127	1127.96	0.777955			2304.03	-1.03297
NPNATSSSSQDPESLQDRGE GK(V)	23-44	Asn25 + OG	2303.03	N4H5S2F1	10.5					1164.47	0.431526			2304.03	-0.81596
NPNATSSSSQDPESLQDRGE GK(V)	23-44	Asn25 + OG	2303.03	N5H6S3	11.3					1292.01	0.679172			2304.03	0.529506
NPNATSSSSQDPESLQDR(G)	23-40	Asn25 + OG	1931.85	N4H5S1	10.1			1282.85	0.0935419	962.389	0.776714			1932.86	3.46638
NPNATSSSSQDPESLQDR(G)	23-40	Asn25 + OG	1931.85	N4H5S1F1	10.2			1331.53	0.490662	998.903	0.573129			1932.86	2.63859
NPNATSSSSQDPESLQDR(G)	23-40	Asn25 + OG	1931.85	N5H6S1	9.3			1404.56	0.0617038	1053.67	0.567065
NPNATSSSSQDPESLQDR(G)	23-40	Asn25 + OG	1931.85	N5H6F1S1	9.5			1453.24	-0.0550492	1090.19	-0.254544
NPNATSSSSQDPESLQDR(G)	23-40	Asn25 + OG	1931.85	N5H6S2	11.1			1501.59	0.790273	1126.45	0.486042			1932.85	-0.413896
NPNATSSSSQDPESLQDR(G)	23-40	Asn25 + OG	1931.85	N5H6F1S2	11.1			1550.28	-0.0516037	1162.96	0.492279
NPNATSSSSQDPESLQDR(G)	23-40	Asn25 + OG	1931.85	N6H7S3	13			1720.33	-0.25964	1290.5	-0.0406819	1032.6	-0.0542319	1932.87	6.72581
NPNATSSSSQDPESLQDR(G)	23-40	Asn25 + OG	1931.85	N6H7S3F1	13			1769.02	-0.742408	1327.02	0.0546338	1061.81	0.0602742	1932.86	1.29342
NPNATSSSSQDPESLQDR(G)	23-40	Asn25 + OG	1931.85	N5H6S3	13.2			1598.62	0.116767	1199.22	0.414853	959.578	1.54652	1932.85	0.310422
NPNATSSSSQDPESLQDR(G)	23-40	Asn25 + OG	1931.85	N5H6S4	16			1695.65	-0.420683	1271.99	-0.119891	1017.8	0.691691
NPNATSSSSQDPESLQDR(G)	23-40	Asn25 + OG	1931.85	N5H6S3F1	13.4			1647.31	-0.352089	1235.73	0.260979	988.788	0.509715	1932.85	0.879529
NPNATSSSSQDPESLQDR(G)	23-40	Asn25 + OG	1931.85	N5H6S4F1	16.4			1744.34	-0.103191	1308.51	0.437522
NPNATSSSSQDPESLQDR(G)	23-40	Asn25 + OG	1931.85	N6H7S4	16			1817.36	-0.796024	1363.28	-0.148539	1090.82	-0.399699	1932.85	0.672581
NPNATSSSSQDPESLQDR(G)	23-40	Asn25 + OG	1931.85	N6H7S4F1	15.8			1866.05	-0.703804	1399.79	-0.412562	1120.03	-0.549984	1932.85	0.465633
NPNATSSSSQDPESLQDR(G)	23-40	Asn25 + OG	1931.85	N6H7S2	11			1623.3	0.340869	1217.73	0.0800671
NPNATSSSSQDPESLQDR(G)	23-40	Asn25 + OG	1931.85	N6H7S2F1	11			1671.99	-0.366829	1254.24	-1.01854
NPNATSSSSQDPESLQDR(G)	23-40	Asn25 + OG	1931.85	N7H8S4	16					1454.56	-1.47983	1163.85	-1.44005
NPNATSSSSQDPESLQDR(G)	23-40	Asn25 + OG	1931.85	N7H8S4F1	15.8					1491.07	0.383952
(P)NATSSSSQDPESLQDR(G)	25-40	Asn25 + OG	1720.75	N5H6S3	12.8					1146.45	0.715255			1721.75	-1.69013
(C) Pronase- or Proteinase K-treated N- and O-glycopeptides (compositions can partly be a mix of N- and O-glycans)
NPNATSS(S)	23-29	Asn25 + OG	689.298	N1H1S1 +N4H5S1	2.6			1087.41	-0.242166					690.306	0.362159
NPNAT(S)	23-27	Asn25 + OG	515.234	N4H5S2	3.8	1361.01	-0.646578	907.676	0.0257067					516.242	1.76274
NPNATSSSS(Q)	23-31	Asn25 + OG	863.362	N1H1S1 + N4H5S1	3.9			1145.43	-0.273551					864.368	-1.50399
NPNAT(S)	23-27	Asn25 + OG	515.234	N4H5S2F1	4.6	1434.04	-0.230119	956.362	-0.149874					516.241	0.0193708
NPNAT(S)	23-27	Asn25 + OG	515.234	N5H6S2	4.8			1029.39	-0.204005					516.241	-1.14288
NPNATS(S)	23-28	Asn25 + OG	602.266	N1H1S1 + N4H5S1	5			1058.4	-0.0818848					603.274	0.961422
NPNAT(S)	23-27	Asn25 + OG	515.234	N5H6S2F1	6.2			1078.07	-0.256631					516.244	4.28094
NPNATSSSS(Q)	23-31	Asn25 + OG	863.362	N1H1S1 + N4H5S2F1	6.1					968.612	-0.389733			864.369	1.31526e-10
NPNATSSSS(Q)	23-31	Asn25 + OG	863.362	N1H11S + N4H5S2	6.4			1242.46	-0.332673					864.37	0.92553
NPNATSS(S)	23-29	Asn25 + OG	689.298	N1H1S1 + N4H5S2	6.3			1184.44	-0.137899	888.582	-0.101285			690.306	0.796749
NPNATSSSS(Q)	23-31	Asn25 + OG	863.362	N1H1S1 + N4H5S2	6.5					932.098	-0.109967			864.37	0.809839
NPNATSS(S)	23-29	Asn25 + OG	689.298	N1H1S1 + N4H5S2F1	6.8			1233.13	-0.673086					690.305	-1.08648
NPNATSSSS(Q)	23-31	Asn25 + OG	863.362	N1H1S1 + N4H5S2F1	6.9			1291.15	-0.526663					864.37	0.578456
NPNAT(S)	23-27	Asn25 + OG	515.234	N5H6S3F1	7.4			1175.1	0.0198564					516.241	0.213079
NPNAT(S)	23-27	Asn25 + OG	515.234	N5H6S3	7.5			1126.42	0.34623	845.066	0.621253			516.242	1.37533
NPNATSSSS(Q)	23-31	Asn25 + OG	863.362	N1H1S2 + N4H5S2	9.7			1339.49	-0.68185					864.371	2.42952
NPNATS(S)	23-28	Asn25 + OG	602.266	N1H1S1 + N5H6S3	10.9					1030.88	0.0169758			603.274	1.79023
(S)SLPTTNST(T)	64-71	Asn69 + OG	819.397	N1H1S + N4H5S2	29.6			1227.81	2.42438					820.407	3.1326
(S)SLPTTNSTTN(S)	64-73	Asn69 + OG	1034.49	N1H1S1 + N5H6S3	34					1138.94	1.50579			1035.5	1.61275
(S)SLPTTNSTTN(S)	64-73	Asn69 + OG	1034.49	N1H1S1 + N5H6S2	28.4					1066.17	4.37551			1035.5	4.99278

## Sheet: Table S4
Table S4: Relative quantitation of C1-Inh glycopeptides analyzed by C18-LC-ESI-QTOF-MS/MS. (A) Tryptic C1-Inh N-glycopeptides. (B) Tryptic N- and O-glycopeptide. (C) Tryptic glycopeptides after de-N-glycosylation with PNGase F (D indicates deamidation due to PNGase F treatment). Stdev = standard deviation. In column four: H = hexose, N = N-acetylhexosamine, F = fucose, S = N-acetylneuraminic acid…
Peptide sequence	Amino acid region	Glycosylation site	Glycoform	Replicate I	Replicate II	Replicate III	Average	Stdev
(A) Tryptic N-glycopeptides
(R)DTFVNASR(T)	234-241	Asn238	H5N4	0.562275	0.44879	0.456537	0.4892	0.0634025
(R)DTFVNASR(T)	234-241	Asn238	H5N4F1	0.757007	0.601525	0.671881	0.676804	0.0778582
(R)DTFVNASR(T)	234-241	Asn238	H5N4S1	11.8729	11.9573	12.9993	12.2765	0.62738
(R)DTFVNASR(T)	234-241	Asn238	H5N4S1F1	4.54048	4.51571	4.93693	4.66437	0.236368
(R)DTFVNASR(T)	234-241	Asn238	H5N4S2	50.5671	54.3206	51.1212	52.003	2.02615
(R)DTFVNASR(T)	234-241	Asn238	H5N4S2F1	6.54769	7.18025	6.83577	6.85457	0.316701
(R)DTFVNASR(T)	234-241	Asn238	H6N5	0.0866099	0.0704973	0.0683416	0.0751496	0.00998326
(R)DTFVNASR(T)	234-241	Asn238	H6N5F1	0.225786	0.182765	0.211736	0.206762	0.0219376
(R)DTFVNASR(T)	234-241	Asn238	H6N5S1	0.835626	0.79574	0.93783	0.856399	0.0732869
(R)DTFVNASR(T)	234-241	Asn238	H6N5S1F1	1.141	1.17471	1.3613	1.22567	0.118663
(R)DTFVNASR(T)	234-241	Asn238	H6N5S2	2.46737	2.63206	2.52273	2.54072	0.0838072
(R)DTFVNASR(T)	234-241	Asn238	H6N5S2F1	1.52802	1.64264	1.61294	1.59454	0.0594841
(R)DTFVNASR(T)	234-241	Asn238	H6N5S3	12.5818	9.37889	10.6236	10.8614	1.61462
(R)DTFVNASR(T)	234-241	Asn238	H6N5S3F1	4.61544	3.60165	3.98702	4.06804	0.51173
(R)DTFVNASR(T)	234-241	Asn238	H7N6SF1
(R)DTFVNASR(T)	234-241	Asn238	H7N6S1	0.0861324	0.0699969	0.094234	0.0834544	0.0123384
(R)DTFVNASR(T)	234-241	Asn238	H7N6S1F1	0.257891	0.223626	0.269159	0.250226	0.0237146
(R)DTFVNASR(T)	234-241	Asn238	H7N6S2	0.249557	0.257179	0.278137	0.261624	0.0147993
(R)DTFVNASR(T)	234-241	Asn238	H7N6S2F1	0.262743	0.289897	0.314603	0.289081	0.0259395
(R)DTFVNASR(T)	234-241	Asn238	H7N6S3	0.424642	0.331518	0.366038	0.374066	0.0470782
(R)DTFVNASR(T)	234-241	Asn238	H7N6S3F1	0.332612	0.274451	0.289871	0.298978	0.0301308
(R)DTFVNASR(T)	234-241	Asn238	H7N6S4	0.0573403	0.0502123	0.0407744	0.0494423	0.00830977
(R)VLSNNSDANLELINTWVAK(N)	250-268	Asn253	H5N4	0.246593	0.31884	0.264252	0.276562	0.0376638
(R)VLSNNSDANLELINTWVAK(N)	250-268	Asn253	H5N4F1	0.22668	0.29208	0.255031	0.25793	0.0327961
(R)VLSNNSDANLELINTWVAK(N)	250-268	Asn253	H5N4S1	9.83271	11.1469	10.9407	10.6401	0.706782
(R)VLSNNSDANLELINTWVAK(N)	250-268	Asn253	H5N4S1F1	5.61394	6.2644	6.41503	6.09779	0.425738
(R)VLSNNSDANLELINTWVAK(N)	250-268	Asn253	H5N4S2	46.5544	46.0151	44.8772	45.8156	0.856196
(R)VLSNNSDANLELINTWVAK(N)	250-268	Asn253	H5N4S2F1	21.5438	20.2642	21.1309	20.9797	0.653059
(R)VLSNNSDANLELINTWVAK(N)	250-268	Asn253	H6N5S1	0.902934	0.986501	1.00348	0.964306	0.053823
(R)VLSNNSDANLELINTWVAK(N)	250-268	Asn253	H6N5S1F1	0.974285	1.08467	1.10404	1.05433	0.0699968
(R)VLSNNSDANLELINTWVAK(N)	250-268	Asn253	H6N5S2	7.69813	7.42497	7.58312	7.56874	0.13715
(R)VLSNNSDANLELINTWVAK(N)	250-268	Asn253	H6N5S2F1	5.99264	5.77928	5.99604	5.92265	0.124176
(R)VLSNNSDANLELINTWVAK(N)	250-268	Asn253	H6N5S3	0	0	0	0	0
(R)VLSNNSDANLELINTWVAK(N)	250-268	Asn253	H7N6S2F1	0.41388	0.422975	0.430163	0.422339	0.00816033
(K)VGQLQLSHNLSLVILVPQNL K(H)	344-364	Asn352	H5N4	0	0	0	0	0
(K)VGQLQLSHNLSLVILVPQNL K(H)	344-364	Asn352	H5N4F1	0	0	0	0	0
(K)VGQLQLSHNLSLVILVPQNL K(H)	344-364	Asn352	H5N4S1	11.1666	13.0527	14.0663	12.7618	1.47155
(K)VGQLQLSHNLSLVILVPQNL K(H)	344-364	Asn352	H5N4S1F1	1.77476	2.02519	2.19515	1.99837	0.211472
(K)VGQLQLSHNLSLVILVPQNL K(H)	344-364	Asn352	H5N4S2	79.2838	77.5642	76.1512	77.6664	1.56877
(K)VGQLQLSHNLSLVILVPQNL K(H)	344-364	Asn352	H5N4S2F1	5.20392	4.80551	4.93183	4.98042	0.203602
(K)VGQLQLSHNLSLVILVPQNL K(H)	344-364	Asn352
(K)VGQLQLSHNLSLVILVPQNL K(H)	344-364	Asn352	H6N5S1F1	0.22548	0.255961	0.253354	0.244932	0.0168961
(K)VGQLQLSHNLSLVILVPQNL K(H)	344-364	Asn352	H6N5S2	0	0	0	0	0
(K)VGQLQLSHNLSLVILVPQNL K(H)	344-364	Asn352	H6N5S2F1	2.34549	2.29648	2.40219	2.34806	0.0529025
(K)VGQLQLSHNLSLVILVPQNL K(H)	344-364	Asn352	H7N6S2F1	0	0	0	0	0
(B) Tryptic N- and O-glycopeptides (compositions can partly be a mix of N- and O-glycans)
NPNATSSSSQDPESLQDR(G)	23-40	Asn25/(Thr27/Ser28)/Ser31	H5N4S1	2.6745	2.46478	2.83251	2.65726	0.184468
NPNATSSSSQDPESLQDR(G)	23-40	Asn25/(Thr27/Ser28)/Ser31	H5N4S1F1	1.47877	1.33573	1.59157	1.46869	0.128222
NPNATSSSSQDPESLQDR(G)	23-40	Asn25/(Thr27/Ser28)/Ser31	H6N5S1	0.351866	0.283048	0.342814	0.325909	0.0373939
NPNATSSSSQDPESLQDR(G)	23-40	Asn25/(Thr27/Ser28)/Ser31	H6N5S1F1	0.166715	0.140886	0.177092	0.161564	0.0186448
NPNATSSSSQDPESLQDR(G)	23-40	Asn25/(Thr27/Ser28)/Ser31	H6N5S2	6.90912	6.96899	7.46353	7.11388	0.30428
NPNATSSSSQDPESLQDR(G)	23-40	Asn25/(Thr27/Ser28)/Ser31	H6N5S2F1	1.86777	1.85755	1.99178	1.9057	0.0747221
NPNATSSSSQDPESLQDR(G)	23-40	Asn25/(Thr27/Ser28)/Ser31	H6N5S3	39.7299	47.314	43.3214	43.4551	3.79383
NPNATSSSSQDPESLQDR(G)	23-40	Asn25/(Thr27/Ser28)/Ser31	H6N5S3F1	10.0738	12.098	11.0917	11.0878	1.01208
NPNATSSSSQDPESLQDR(G)	23-40	Asn25/(Thr27/Ser28)/Ser31	H6N5S4	4.06416	2.73893	3.19238	3.33182	0.673529
NPNATSSSSQDPESLQDR(G)	23-40	Asn25/(Thr27/Ser28)/Ser31	H6N5S4F1	1.88081	1.2102	1.43458	1.50853	0.341365
NPNATSSSSQDPESLQDR(G)	23-40	Asn25/(Thr27/Ser28)/Ser31	H7N6S2	0.356479	0.334424	0.374135	0.355013	0.0198959
NPNATSSSSQDPESLQDR(G)	23-40	Asn25/(Thr27/Ser28)/Ser31	H7N6S2F1	0.340135	0.3452	0.370318	0.351884	0.0161637
NPNATSSSSQDPESLQDR(G)	23-40	Asn25/(Thr27/Ser28)/Ser31	H7N6S3	2.81477	3.24492	3.05502	3.03824	0.215567
NPNATSSSSQDPESLQDR(G)	23-40	Asn25/(Thr27/Ser28)/Ser31	H7N6S3F1	1.93078	2.24673	2.1252	2.1009	0.15937
NPNATSSSSQDPESLQDR(G)	23-40	Asn25/(Thr27/Ser28)/Ser31	H7N6S4	15.4822	10.6127	12.5242	12.873	2.45338
NPNATSSSSQDPESLQDR(G)	23-40	Asn25/(Thr27/Ser28)/Ser31	H7N6S4F1	9.1867	6.32427	7.53842	7.68313	1.43669
NPNATSSSSQDPESLQDR(G)	23-40	Asn25/(Thr27/Ser28)/Ser31	H8N7S4	0.320469	0.218879	0.268975	0.269441	0.0507968
NPNATSSSSQDPESLQDR(G)	23-40	Asn25/(Thr27/Ser28)/Ser31	H8N7S4F1	0.371093	0.260744	0.304315	0.31205	0.0555797
(C) Tryptic de-N-glycosylated O-glycopeptides
(K)VATTVISK(M)	45-52	Thr47/Thr48	H1N1	2.82656	2.58193	0.544375	1.98429	1.25298
(K)VATTVISK(M)	45-52	Thr47/Thr48	H1N1S1	55.847	53.0918	58.963	55.9673	2.93748
(K)VATTVISK(M)	45-52	Thr47/Thr48	H1N1S2	15.1309	13.8432	15.353	14.7757	0.815202
(K)VATTVISK(M)	45-52	Thr47/Thr48	H2N2	0.0408769	0.03494	0.00612383	0.0273136	0.0185894
(K)VATTVISK(M)	45-52	Thr47/Thr48	H2N2S1	1.50626	1.48255	1.54852	1.51245	0.0334201
(K)VATTVISK(M)	45-52	Thr47/Thr48	H2N2S2	20.3763	22.6229	18.8581	20.6191	1.89407
(K)VATTVISK(M)	45-52	Thr47/Thr48	H2N2S3	3.00303	4.42978	3.36422	3.59901	0.741787
(K)VATTVISK(M)	45-52	Thr47/Thr48	H2N2S4	0.86531	1.38127	0.906724	1.0511	0.286684
(K)VATTVISK(M)	45-52	Thr47/Thr48	H3N3S2	0.0847249	0.0823599	0.0941576	0.0870808	0.0062417
(K)VATTVISK(M)	45-52	Thr47/Thr48	H3N3S3	0.216311	0.285668	0.248789	0.250256	0.0347014
(K)VATTVISK(M)	45-52	Thr47/Thr48	H3N3S4	0.102738	0.163693	0.112861	0.126431	0.0326644
(R)GEGKVATTVISK(M)	41-52	Thr47/Thr48	H2N2S2	67.2474	53.3755	66.5563	62.3931	7.81705
(R)GEGKVATTVISK(M)	41-52	Thr47/Thr48	H2N2S3	31.6674	45.4749	32.2991	36.4805	7.79581
(R)GEGKVATTVISK(M)	41-52	Thr47/Thr48	H3N3S3	1.08521	1.14958	1.14466	1.12648	0.0358285
NPDATSSSSQDPESLQDR(G)	23-40	(Thr27/Ser28)/Ser31	H1N1	4.07307	3.75666	3.57916	3.80297	0.25019
NPDATSSSSQDPESLQDR(G)	23-40	(Thr27/Ser28)/Ser31	H1N1S1	82.4656	80.292	82.3698	81.7091	1.22821
NPDATSSSSQDPESLQDR(G)	23-40	(Thr27/Ser28)/Ser31	H1N1S2	4.49578	7.86888	4.4882	5.61762	1.94965
NPDATSSSSQDPESLQDR(G)	23-40	(Thr27/Ser28)/Ser31	H2N2S2	6.46589	5.57747	6.71094	6.25143	0.596391
NPDATSSSSQDPESLQDR(G)	23-40	(Thr27/Ser28)/Ser31	H2N2S1	0.50421	0.401985	0.526055	0.477417	0.0662328
NPDATSSSSQDPESLQDR(G)	23-40	(Thr27/Ser28)/Ser31	H2N2S3	1.99548	2.10305	2.32589	2.14147	0.168522
(K)MLFVEPIL EVSSLPTTNS TTNSATK(I)	53-77	Ser63/Ser64/Thr67/Thr71/Thr72/Thr76	H1N1	3.62398	3.66516	3.53945	3.60953	0.0640888
(K)MLFVEPIL EVSSLPTTNS TTNSATK(I)	53-77	Ser63/Ser64/Thr67/Thr71/Thr72/Thr76	H1N1S1	50.4243	49.8458	48.1642	49.4781	1.17408
(K)MLFVEPIL EVSSLPTTNS TTNSATK(I)	53-77	Ser63/Ser64/Thr67/Thr71/Thr72/Thr76	H2N2	0.55715	0.619885	0.67805	0.618362	0.0604643
(K)MLFVEPIL EVSSLPTTNS TTNSATK(I)	53-77	Ser63/Ser64/Thr67/Thr71/Thr72/Thr76	H2N2S1	39.4811	39.3681	40.4028	39.7507	0.567586
(K)MLFVEPIL EVSSLPTTNS TTNSATK(I)	53-77	Ser63/Ser64/Thr67/Thr71/Thr72/Thr76	H3N3S1	4.46834	4.94466	4.96836	4.79378	0.282095
(K)MLFVEPIL EVSSLPTTNS TTNSATK(I)	53-77	Ser63/Ser64/Thr67/Thr71/Thr72/Thr76	H3N3S2	1.44506	1.5564	2.24713	1.74953	0.434518
